# Supplementary material for: QSAR Modeling, Molecular Docking and Cytotoxic Evaluation for Novel Oxidovanadium(IV) Complexes as Colon Anticancer Agents
Source: Molecules. 2022 Jan 19;27(3):649. doi: 10.3390/molecules27030649 (PMC8838224; doi:10.3390/molecules27030649)
Supplement: Supplementary file 1 [file molecules-27-00649-s001.zip]

Archive with 1 entries (1 files):
- molecules-1521738-supplementary.pdf
